# Supplementary material for: Shifts in the microbiota associated with male mosquitoes (Aedes aegypti) exposed to an obligate gut fungal symbiont (Zancudomyces culisetae)
Source: Sci Rep. 2020 Jul 30;10:12886. doi: 10.1038/s41598-020-69828-9 (PMC7393158; doi:10.1038/s41598-020-69828-9)
Supplement: Supplementary file 3 — Supplementary Table S1 [file 41598_2020_69828_MOESM3_ESM.xlsx]

## Sheet: alpha_males
Table S1 Alpha diversity measures (Simpson and Shannon diversity indices) for experimental male and female sample microbiomes (Current) and those previously published in Frankel-Bricker et al., 2020 (Previous)
Sample ID	Sex	Treatment	Replicate Container	Simpson	Shannon	Experiment
C1M116S	Male	Non-Fungal	C1	0.662481	1.55451	Current
C1M216S	Male	Non-Fungal	C1	0.979564	4.07424	Current
C2M116S	Male	Non-Fungal	C2	0.919214	3.36644	Current
C2M216S	Male	Non-Fungal	C2	0.920938	3.19185	Current
C3M116S	Male	Non-Fungal	C3	0.963158	3.65181	Current
C3M216S	Male	Non-Fungal	C3	0.973057	3.84033	Current
C3M316S	Male	Non-Fungal	C3	0.947767	3.38474	Current
C4M116S	Male	Non-Fungal	C4	0.83265	2.73889	Current
C4M216S	Male	Non-Fungal	C4	0.771292	1.8949	Current
C4M316S	Male	Non-Fungal	C4	0.782499	2.11216	Current
D1M116S	Male	Fungal	D1	0.799204	2.01374	Current
D1M216S	Male	Fungal	D1	0.79379	2.35537	Current
D1M316S	Male	Fungal	D1	0.624649	1.62933	Current
D2M116S	Male	Fungal	D2	0.750686	2.04128	Current
D2M216S	Male	Fungal	D2	0.722011	1.70799	Current
D2M316S	Male	Fungal	D2	0.694857	1.36753	Current
D3M116S	Male	Fungal	D3	0.693257	1.57046	Current
D3M216S	Male	Fungal	D3	0.738165	1.88211	Current
D3M316S	Male	Fungal	D3	0.724111	1.72921	Current
D4M116S	Male	Fungal	D4	0.684584	1.68775	Current
D4M216S	Male	Fungal	D4	0.663258	1.47147	Current
D4M316S	Male	Fungal	D4	0.73852	1.68595	Current
C1F116S	Female	Non-Fungal	C1	0.729859	1.71401	Current
C3F116S	Female	Non-Fungal	C3	0.575214	1.16511	Current
C3F216S	Female	Non-Fungal	C3	0.76645	1.95491	Current
C4F116S	Female	Non-Fungal	C4	0.788329	2.19352	Current
C4F216S	Female	Non-Fungal	C4	0.717274	1.7526	Current
D3F116S	Female	Fungal	D3	0.767369	2.0109	Current
D4F116S	Female	Fungal	D4	0.758595	1.82015	Current
D4F216S	Female	Fungal	D4	0.792998	2.06755	Current
D4F316S	Female	Fungal	D4	0.749879	1.94713	Current
C1i16S	Female	Non-Fungal	C1	0.968876	3.72022	Previous
C1ii16S	Female	Non-Fungal	C1	0.922925	3.2034	Previous
C1iii16S	Female	Non-Fungal	C1	0.904213	3.36565	Previous
C1IV16S	Female	Non-Fungal	C1	0.943673	3.32012	Previous
C1V16S	Female	Non-Fungal	C1	0.960321	3.52745	Previous
C1VI16S	Female	Non-Fungal	C1	0.969793	3.97981	Previous
C2i16S	Female	Non-Fungal	C2	0.708612	2.2669	Previous
C2ii16S	Female	Non-Fungal	C2	0.601116	1.24655	Previous
C2iii16S	Female	Non-Fungal	C2	0.554997	1.18914	Previous
C2IV16S	Female	Non-Fungal	C2	0.803737	2.56465	Previous
C2V16S	Female	Non-Fungal	C2	0.373885	0.934566	Previous
C3i16S	Female	Non-Fungal	C3	0.968222	3.7173	Previous
C3ii16S	Female	Non-Fungal	C3	0.924117	3.45707	Previous
C3iii16S	Female	Non-Fungal	C3	0.710328	1.4189	Previous
C3IV16S	Female	Non-Fungal	C3	0.740909	1.90143	Previous
C3VI16S	Female	Non-Fungal	C3	0.340691	0.784692	Previous
C4i16S	Female	Non-Fungal	C4	0.423778	1.27255	Previous
C4ii16S	Female	Non-Fungal	C4	0.093646	0.305203	Previous
C4iii16S	Female	Non-Fungal	C4	0.23925	0.731402	Previous
C4IV16S	Female	Non-Fungal	C4	0.948717	3.64598	Previous
C4V16S	Female	Non-Fungal	C4	0.315397	0.812035	Previous
C4VI16S	Female	Non-Fungal	C4	0.637728	1.61095	Previous
C4VII16S	Female	Non-Fungal	C4	0.82806	2.05114	Previous
D1i16S	Female	Fungal	D1	0.923404	3.04211	Previous
D1ii16S	Female	Fungal	D1	0.854673	2.6293	Previous
D1iii16S	Female	Fungal	D1	0.851202	2.4952	Previous
D1IV16S	Female	Fungal	D1	0.922617	3.60191	Previous
D2i16S	Female	Fungal	D2	0.917711	3.20951	Previous
D2ii16S	Female	Fungal	D2	0.648893	1.85114	Previous
D2iii16S	Female	Fungal	D2	0.944312	3.42321	Previous
D2IV16S	Female	Fungal	D2	0.942458	3.47943	Previous
D2V16S	Female	Fungal	D2	0.96793	4.02111	Previous
D2VI16S	Female	Fungal	D2	0.770054	2.07151	Previous
D3i16S	Female	Fungal	D3	0.914995	3.39863	Previous
D3ii16S	Female	Fungal	D3	0.886131	2.84598	Previous
D3iii16S	Female	Fungal	D3	0.96134	3.67143	Previous
D3IV16S	Female	Fungal	D3	0.957095	3.59425	Previous
D3V16S	Female	Fungal	D3	0.957512	3.63783	Previous
D3VI16S	Female	Fungal	D3	0.860474	2.39152	Previous
D4i16S	Female	Fungal	D4	0.957758	3.46312	Previous
D4ii16S	Female	Fungal	D4	0.930848	3.06687	Previous
D4iii16S	Female	Fungal	D4	0.820395	2.95905	Previous
D4IV16S	Female	Fungal	D4	0.938435	3.58228	Previous
D4V16S	Female	Fungal	D4	0.940732	3.15717	Previous
D4VI16S	Female	Fungal	D4	0.827975	2.7707	Previous
D4VII16S	Female	Fungal	D4	0.914789	2.84034	Previous
