# Supplementary material for: Shifts in the microbiota associated with male mosquitoes (Aedes aegypti) exposed to an obligate gut fungal symbiont (Zancudomyces culisetae)
Source: Sci Rep. 2020 Jul 30;10:12886. doi: 10.1038/s41598-020-69828-9 (PMC7393158; doi:10.1038/s41598-020-69828-9)
Supplement: Supplementary file 4 — Supplementary Table S2 [file 41598_2020_69828_MOESM4_ESM.xlsx]

## Sheet: Sheet1
Table S2 Results from comparative statistical analyses for measures of beta diversity across treatment groups using a non-rarefied data set. Significant differences of beta diversity measures were calculated with nested permutational analysis of variance and within-group variations of beta diversity measures with permutational statistical tests for the homogeneity of group dispersions. Values in …
Metric	DF Num	DF Den	F Value	P (Treatment)	DF Num	DF Den	F Value	P (Homogeneity)
Bray-Curtis	1	14	6.5632	0.034	1	20	122.31	< 0.001
Weighted UniFrac	1	14	12.7149	0.026	1	20	66.166	< 0.001
Jaccard	1	14	5.4803	0.034	1	20	68.762	< 0.001
Unweighted UniFrac	1	14	2.7346	0.034	1	20	0.1329	0.765
