# Supplementary material for: Shifts in the microbiota associated with male mosquitoes (Aedes aegypti) exposed to an obligate gut fungal symbiont (Zancudomyces culisetae)
Source: Sci Rep. 2020 Jul 30;10:12886. doi: 10.1038/s41598-020-69828-9 (PMC7393158; doi:10.1038/s41598-020-69828-9)
Supplement: Supplementary file 5 — Supplementary Table S3 [file 41598_2020_69828_MOESM5_ESM.xlsx]

## Sheet: Sheet1
Table S3 Mean relative abundances of the 15 most abundant shared families and results from a linear mixed effects model testing for a treatment effect. Statistically significant values are in boldface (P < 0.05)
Family	Relative Abundance (Non-Fungal)	Relative Abundance (Fungal)	DF Num	DF Den	F	P (Treatment)
Burkholderiaceae	0.210634	0.897504	1	5.9867	29.706	0.001598
Pseudomonadaceae	0.0317985	0.00218159	1	5.9758	1.1563	0.3237
Enterobacteriaceae	0.067525	0.000657571	1	5.9695	1.3135	0.2956
Staphylococcaceae	0.09805	0.00479722	1	5.9133	12.105	0.01347
Rhizobiaceae	0.0128016	0.00560858	1	5.9133	1.7603	0.2335
Corynebacteriaceae	0.0939293	0.00398034	1	5.9911	4.0892	0.0897
Streptococcaceae	0.0870829	0.00354009	1	5.9133	5.299	0.06157
Caulobacteraceae	0.0240985	0.00392931	1	5.9133	2.0692	0.2011
Moraxellaceae	0.0278923	0.00638883	1	5.9472	3.5799	0.1078
Family_XI	0.0391304	0.000925894	1	5.9133	7.26	0.03636
Neisseriaceae	0.0341324	5.45018e-05	1	5.9965	1.2751	0.302
Beijerinckiaceae	0.0143679	0.00348517	1	5.992	1.4688	0.2711
Pasteurellaceae	0.0172636	0	1	5.9794	1.3147	0.2953
Sphingomonadaceae	0.0173084	0.00523134	1	5.9753	1.9645	0.2108
Micrococcaceae	0.0164011	0.00256833	1	5.9133	3.7995	0.09987
