# Supplementary material for: Shifts in the microbiota associated with male mosquitoes (Aedes aegypti) exposed to an obligate gut fungal symbiont (Zancudomyces culisetae)
Source: Sci Rep. 2020 Jul 30;10:12886. doi: 10.1038/s41598-020-69828-9 (PMC7393158; doi:10.1038/s41598-020-69828-9)
Supplement: Supplementary file 6 — Supplementary Table S4 [file 41598_2020_69828_MOESM6_ESM.xlsx]

## Sheet: TableS3
Table S4 Mean relative abundances of genera within families identified to statistically differ across treatments.
Family	Genus	Relative Abundance	Treatment	> 1 Percent
Burkholderiaceae	Delftia	0.075	Non-Fungal	TRUE
Burkholderiaceae	Herbaspirillum	0.076	Non-Fungal	TRUE
Burkholderiaceae	Acidovorax	0.027	Non-Fungal	TRUE
Burkholderiaceae	Massilia	0.009	Non-Fungal	FALSE
Burkholderiaceae	Lautropia	0.016	Non-Fungal	TRUE
Burkholderiaceae	Aquabacterium	0.001	Non-Fungal	FALSE
Burkholderiaceae	Comamonas	0.004	Non-Fungal	FALSE
Burkholderiaceae	Pelomonas	0.001	Non-Fungal	FALSE
Burkholderiaceae	Limnobacter	0	Non-Fungal	FALSE
Burkholderiaceae	Noviherbaspirillum	0.001	Non-Fungal	FALSE
Burkholderiaceae	Delftia	0.501	Fungal	TRUE
Burkholderiaceae	Herbaspirillum	0.315	Fungal	TRUE
Burkholderiaceae	Acidovorax	0.08	Fungal	TRUE
Burkholderiaceae	Massilia	0.001	Fungal	FALSE
Burkholderiaceae	Lautropia	0	Fungal	FALSE
Burkholderiaceae	Aquabacterium	0	Fungal	FALSE
Burkholderiaceae	Comamonas	0	Fungal	FALSE
Burkholderiaceae	Pelomonas	0	Fungal	FALSE
Burkholderiaceae	Limnobacter	0	Fungal	FALSE
Burkholderiaceae	Noviherbaspirillum	0	Fungal	FALSE
Family_XI	Finegoldia	0.009	Non-Fungal	FALSE
Family_XI	Ezakiella	0.01	Non-Fungal	TRUE
Family_XI	Gemella	0.001	Non-Fungal	FALSE
Family_XI	Anaerococcus	0.015	Non-Fungal	TRUE
Family_XI	Peptoniphilus	0.003	Non-Fungal	FALSE
Family_XI	Gallicola	0.002	Non-Fungal	FALSE
Family_XI	W5053	0	Non-Fungal	FALSE
Family_XI	Finegoldia	0	Fungal	FALSE
Family_XI	Ezakiella	0	Fungal	FALSE
Family_XI	Gemella	0	Fungal	FALSE
Family_XI	Anaerococcus	0	Fungal	FALSE
Family_XI	Peptoniphilus	0	Fungal	FALSE
Family_XI	Gallicola	0	Fungal	FALSE
Family_XI	W5053	0	Fungal	FALSE
Staphylococcaceae	Staphylococcus	0.097	Non-Fungal	TRUE
Staphylococcaceae	S31	0.001	Non-Fungal	FALSE
Staphylococcaceae	Staphylococcus	0.005	Fungal	FALSE
Staphylococcaceae	S31	0	Fungal	FALSE
