# Supplementary material for: Shifts in the microbiota associated with male mosquitoes (Aedes aegypti) exposed to an obligate gut fungal symbiont (Zancudomyces culisetae)
Source: Sci Rep. 2020 Jul 30;10:12886. doi: 10.1038/s41598-020-69828-9 (PMC7393158; doi:10.1038/s41598-020-69828-9)
Supplement: Supplementary file 7 — Supplementary Table S5 [file 41598_2020_69828_MOESM7_ESM.xlsx]

## Sheet: Sheet1
	Table S5 Primer sequences used in experimental PCR
Primer ID	Paired ID	Adapter Sequence	Spacer Sequence	Linker Sequence	Primer Sequence	Final Sequence
341f_1	785r_1	ACACTGACGACATGGTTCTACA	.	AG	CCTACGGGNGGCWGCAG	ACACTGACGACATGGTTCTACAAGCCTACGGGNGGCWGCAG
341f_2	785r_2	ACACTGACGACATGGTTCTACA	T	AG	CCTACGGGNGGCWGCAG	ACACTGACGACATGGTTCTACATAGCCTACGGGNGGCWGCAG
341f_3	785r_3	ACACTGACGACATGGTTCTACA	CT	AG	CCTACGGGNGGCWGCAG	ACACTGACGACATGGTTCTACACTAGCCTACGGGNGGCWGCAG
341f_4	785r_4	ACACTGACGACATGGTTCTACA	GCT	AG	CCTACGGGNGGCWGCAG	ACACTGACGACATGGTTCTACAGCTAGCCTACGGGNGGCWGCAG
785r_1	341f_1	TACGGTAGCAGAGACTTGGTCT	.	CT	GACTACHVGGGTATCTAATCC	TACGGTAGCAGAGACTTGGTCTCTGACTACHVGGGTATCTAATCC
785r_2	341f_2	TACGGTAGCAGAGACTTGGTCT	T	CT	GACTACHVGGGTATCTAATCC	TACGGTAGCAGAGACTTGGTCTTCTGACTACHVGGGTATCTAATCC
785r_3	341f_3	TACGGTAGCAGAGACTTGGTCT	AT	CT	GACTACHVGGGTATCTAATCC	TACGGTAGCAGAGACTTGGTCTATCTGACTACHVGGGTATCTAATCC
785r_4	341f_4	TACGGTAGCAGAGACTTGGTCT	GAT	CT	GACTACHVGGGTATCTAATCC	TACGGTAGCAGAGACTTGGTCTGATCTGACTACHVGGGTATCTAATCC
