# Supplementary material for: Shifts in the microbiota associated with male mosquitoes (Aedes aegypti) exposed to an obligate gut fungal symbiont (Zancudomyces culisetae)
Source: Sci Rep. 2020 Jul 30;10:12886. doi: 10.1038/s41598-020-69828-9 (PMC7393158; doi:10.1038/s41598-020-69828-9)
Supplement: Supplementary file 8 — Supplementary Table S6 [file 41598_2020_69828_MOESM8_ESM.xlsx]

## Sheet: Sheet1
							Table S6 Reaction setup and thermocycler settings used in experimental PCR
ID	Total Volume (µl)	Primers	Master Mix (µl)	10µM Primer Volume (µl)	Template DNA (µl)	Nuclease Free H2O (µl)	Initial Denaturation (°C)	Duration (min)	Denaturation (°C)	Duration (min)	Annealing (°C)	Duration (min)	Elongation (°C)	Duration (min)	Total Cycles	Final Elongation (°C)	Duration (min)
Rxn_1	50	341f-785r	20	2	2	26	94	3	94	0.75	60	1	72	1.5	35	72	10
Rxn_2	25	Barcodes	10	0.94	1.25	12.81	94	1.5	94	0.5	60	0.5	72	1.5	10	72	5
